# Supplementary material for: Biomarkers and Lung Cancer Early Detection: State of the Art
Source: Cancers (Basel). 2021 Aug 3;13(15):3919. doi: 10.3390/cancers13153919 (PMC8345487; doi:10.3390/cancers13153919)
Supplement: Supplementary file 1 [file cancers-13-03919-s001.zip]

Archive with 1 entries (1 files):
- cancers-1258775-supplementary.xlsx
