# Supplementary material for: Biomarkers and Lung Cancer Early Detection: State of the Art
Source: Cancers (Basel). 2021 Aug 3;13(15):3919. doi: 10.3390/cancers13153919 (PMC8345487; doi:10.3390/cancers13153919)
Supplement: Supplementary file 1 [file cancers-13-03919-s001.zip › cancers-1258775-supplementary.xlsx]

## Sheet: Table S1
Table S1. List of circulating miRNA markers diagnostic for lung cancer analyzed by qRT-PCR
Sozzi et al.	Bianchi et al. / Montani et al.	Wozniak et al.	Wang et al.	Ying et al.
PLASMA	SERUM	PLASMA	SERUM	SERUM
hsa-miR-101	hsa-let-7a-5p	hsa-let-7b-5p	hsa-miR-193a-3p	hsa-let-7a-5p
hsa-miR-106a	hsa-let-7b-5p	hsa-let-7c-5p	hsa-miR-214-3p	hsa-miR-375
hsa-miR-126	hsa-let-7d-5p	hsa-miR-122-5p	hsa-miR-25	hsa-miR-1-3p
hsa-miR-133a	hsa-miR-103	hsa-miR-1243	hsa-miR-483-5p	hsa-miR-1291
hsa-miR-140-3p	hsa-miR-126	hsa-miR-1267	hsa-miR-7	hsa-miR-214-3p
hsa-miR-140-5p	hsa-miR-133b	hsa-miR-155-5p
hsa-miR-142-3p	hsa-miR-139-5p	hsa-miR-182-5p
hsa-miR-145	hsa-miR-140-5p	hsa-miR-193a-5p
hsa-miR-148a-3p	hsa-miR-142-3p	hsa-miR-200c-3p
hsa-miR-15b-5p	hsa-miR-142-5p	hsa-miR-203a-3p
hsa-miR-16-5p	hsa-miR-148a-3p	hsa-miR-206
hsa-miR-17	hsa-miR-148b	hsa-miR-218-5p
hsa-miR-197-3p	hsa-miR-17	hsa-miR-340-3p
hsa-miR-19b-3p	hsa-miR-191-5p	hsa-miR-411-5p
hsa-miR-21-5p	hsa-miR-22	hsa-miR-450b-5p
hsa-miR-221-3p	hsa-miR-223-3p	hsa-miR-485-3p
hsa-miR-28-3p	hsa-miR-26a	hsa-miR-519a-3p
hsa-miR-30b-5p	hsa-miR-26b	hsa-miR-520f-3p
hsa-miR-30c-5p	hsa-miR-28-5p	hsa-miR-543
hsa-miR-320	hsa-miR-29a-3p	hsa-miR-566
hsa-miR-451	hsa-miR-30b-5p	hsa-miR-642a-5p
hsa-miR-486-5p	hsa-miR-30c-5p	hsa-miR-661
hsa-miR-660-5p	hsa-miR-32	hsa-miR-720
hsa-miR-92a-3p	hsa-miR-328-3p	ppy-miR-517b
	hsa-miR-331-3p
	hsa-miR-342-3p
	hsa-miR-374a-5p
	hsa-miR-376a
	hsa-miR-432
	hsa-miR-484
	hsa-miR-486-5p
	hsa-miR-566
	hsa-miR-92a-3p
	hsa-miR-98
Colors indicate overlapping miRNAs in the various signatures. In bold and italicized, miRNAs included in the miR-Test (Montani et al. [13]).

## Sheet: Table S2 LncRNAs_Table
Table S2. List of circulating lncRNA markers diagnostic for lung cancer
lncRNAs name	Diagnostic Biomarkers	Sample Type	Cohort type	AUC	95% CI	Ref.
MALAT1	c-MALAT1	Cellular fraction of peripheral human blood	45 NSCLC patients and 25 controls	0.79	0.68 – 0.89	1
		Whole Blood	105 NSCLC patients and 65 healthy controls	0.718	0.636-0.799	2
	exo-MALAT1	Exosome from serum	77 NSCLC patients and 30 healthy controls	0.703	-	3
XIST	c-XIST	Serum	32 NSCLC patients and 32 controls	0.834	0.73-0.94	4
HIF1A-AS1	c-HIF1A-AS1			0.876	0.79-0.96
XIST and HIF1A-AS1	c-XIST + c-HIF1A-AS1			0.931	0.87-0.99
HOTAIR	c-HOTAIR	Plasma	105 NSCLC patients and 80 controls	0.791	0.73-0.85	5
ANRIL	c-ANRIL	Plasma	50 NSCLC patients and 50 controls	0.798	0.73-0.86	6
NEAT1	c-NEAT1			0.693	0.62-0.77
SPRY4-IT1	c-SPRY4-IT1			0.603	0.52-0.68
SPRY4-IT1, ANRIL, and NEAT1	c-SPRY4-IT1, c-ANRIL, and c-NEAT1			0.876	0.83-0.92
SOX2OT	c-SOX2OT	Serum	140 NSCLC patients and 120 healthy controls	0.745	0.69–0.79	7
ANRIL	c-ANRIL			0.723	0.66–0.78
SOX2OT and ANRIL	c-SOX2OT, c-ANRIL, CEA, CYFRA21-1 and SCCA			0.853	0.80-0.89
GAS5	c-GAS5	Plasma	90 NSCLC patients and 33 controls	0.832	0.75-0.89	8
	c-GAS5 + CEA			0.909	0.86-0.96
	exo-GAS5	Exosome from serum	64 NSCLC patients (Stage I n=19) and 40 controls	0.82	0.70-0.94	10
	exo-GAS5 + CEA	Exosome from serum/total serum		0.92	0.85-0.99
DLX6‑AS1	exo-DLX6‑AS1	Exosome from serum	72 NSCLC patients and 64 controls	0.806	-	9
RP11-397D12.4, AC007403.1, and ERICH1-AS1	c-RP11-397D12.4, c-AC007403.1, and c-ERICH1-AS1	Plasma	Training set: 20 NSCLC patients and 20 controls	0.986	-	11
			Validation set: 232 NSCLC patients and 135 controls	0.861	-
SOX2-OT	exo-SOX2-OT	Exosome from plasma	75 lung squamous cell carcinoma patients and 79 negative control	0.815	0.748–0.882	12
RMRP, NEAT1, TUG1, and MALAT1	c-RMRP, c-NEAT1, c-TUG1, and c-MALAT1	Plasma	Training set: 148 NSCLC patients and 117 controls	0.86	0.81-0-91	13
			Validation set: 120 NSCLC patients and 103 controls	0.89	0.84-0.94
SNHG1	c-SNHG1	Plasma	63 lung cancer patients and 33 cancer-free individuals	0.9	-	14
RMRP	c-RMRP			0.8	-
TUG1	c-TUG1	Serum	60 Lung adenocarcinoma patients and 60 healthy controls	0.756	0.669–0.829	15
RP11-438N5.3	c-RP11-438N5.3	Plasma	69 NSCLC patients and 69 controls	0.814	0.743-0.885	16
References: 1. Weber D.G., Johnen G., Casjens S., Bryk O., Pesch B., Jöckel K.-H., Kollmeier J., Brüning T. Evaluation of long noncoding RNA MALAT1 as a candidate blood-based biomarker for the diagnosis of non-small cell lung cancer. BMC Res. Notes. 2013;6:518. doi: 10.1186/1756-0500-6-518. 2. Guo F, Yu F, Wang J, et al. Expression of MALAT1 in the peripheral whole blood of patients with lung can…

## Sheet: Table S3_cirRNA and pre-miRNA
Table S3. List of circulating circRNA and pri-miRNAs markers diagnostic for lung cancer
cirRNAs name	Diagnostic Biomarkers	Sample Type	Cohort type	AUC	95% CI	Ref.
hsa_circ_0005962	hsa_circ_0005962	Plasma	153 NSCLC patients and 54 controls	0.73	-	1
hsa_circ_0086414	hsa_circ_0086414	Plasma		0.78	-
hsa_circ_0005962 and hsa_circ_0086414	hsa_circ_0005962 and hsa_circ_0086414	Plasma		0.81	-
circFARSA	circFARSA	Plasma	50 NSCLC patients and 50 controls	0.71	-	2
hsa_circ_0013958	hsa_circ_0013958	Plasma	30 NSCLC patients and 30 controls	0.794	0.703–0.912	3
hsa_circ_0000190	hsa_circ_0000190	Plasma	231 NSCLC patients and 41 controls	0.95	0.926–0.974	4
miRNA-944 and miRNA-3662 precursors	miRNA-944 and miRNA-3662 precursors	Plasma	56 Stage I-IIIA of NSCLC patients and 100 controls	0.898	0.806–0.941	5
pri-miRNA-3662	pri-miRNA-3662	Plasma	17 adenocarcinoma Stage I-II of NSCLC patients and 100 controls	0.849	0.751–0.920
pri-miRNA-944	pri-miRNA-944	Plasma	20 SCC Stage I-II of NSCLC patients and 100 controls	0.942	0.865-0.983
References
1. Liu X-X, Yang Y-E, Liu X, Zhang M-Y, Li R, Yin H-Y, et al. A two-circular RNA signature as a noninvasive diagnostic biomarker for lung adenocarcinoma. J. Transl. Med. (2019) 17:50. doi: 10.1186/s12967-019-1800-z
2. Hang D, Zhou J, Qin N, Zhou W, Ma H, Jin G, et al. A novel plasma circular RNA circFARSA is a potential biomarker for non-small cell lung cancer. Cancer Med. (2018) 7:2783–91. doi: 10.1002/cam4.1514
3. Zhu X, Wang X, Wei S, Chen Y, Chen Y, Fan X. et al. hsa_circ_0013958: a circular RNA and potential novel biomarker for lung adenocarcinoma. FEBS J. 2017;284:2170–82.
4. Yung-Hung Luo, Yi-Ping Yang, Chian-Shiu Chien, Aliaksandr A Yarmishyn, Afeez Adekunle Ishola et al. Plasma Level of Circular RNA hsa_circ_0000190 Correlates with Tumor Progression and Poor Treatment Response in Advanced Lung Cancers. Cancers (Basel). 2020 Jun 30;12(7):1740. doi: 10.3390/cancers12071740
5. Tomasz Powrózek, Barbara Kuźnar-Kamińska, Marcin Dziedzic, Radosław Mlak, Halina Batura-Gabryel, Dariusz Sagan et al. The diagnostic role of plasma circulating precursors of miRNA-944 and miRNA-3662 for non-small cell lung cancer detection. Pathol Res Pract. 2017 Nov;213(11):1384-1387. doi: 10.1016/j.prp.2017.09.011.

## Sheet: Table S4_Platelets
Table S4. List of mRNA platelets markers diagnostic for lung cancer
Diagnostic Biomarkers	Sample Type	Cohort type	AUC	95% CI	Ref.
TEP mRNA profiles	Platelets isolated from whole blood	Training: 24 NSCLC patients and 60 controls	0.986	-	1
		Validation: 36 NSCLC patients and 60 controls	0.977	-
RNA biomarker panels from TEP	Platelets isolated from whole blood	Late-stage validation cohort: 245 NSCLC patients and 273 controls	0.94	0.92–0.96	2
		Early-stage validation cohort: 53 NSCLC patients and 53 controls	0.89	0.83–0.95
ACIN1 mRNA in platelets	Platelets isolated from whole blood	156 NSCLC patients and 58 healthy controls	0.608	-	3
ITGA2B mRNA in platelets	Platelets isolated from whole blood	test cohort: 152 NSCLC patients, 109 BPN and 97 healthy controls	0.922	0.892-0.952	4
		validation cohort: 91 NSCLC patients, 32 BPN and 53 healthy controls	0.888	0.838-0.938
SELP mRNA in platelets	Platelets isolated from whole blood	test cohort: 152 NSCLC patients, 109 BPN and 97 healthy controls	0.799	0.752-0.847
		validation cohort: 91 NSCLC patients, 32 BPN and 53 healthy controls	0.716	0.616-0.815
TEP: Tumor-educated blood platelets; BPN: benign pulmonary nodules;
References
1. Myron G. Best, Nik Sol, Irsan Kooi, Jihane Tannous, Bart A. Westerman et al. RNA-Seq of Tumor-Educated Platelets Enables Blood-Based Pan-Cancer, Multiclass, and Molecular Pathway Cancer Diagnostics. Cancer Cell. 2015 Nov 9; 28(5): 666–676. doi: 10.1016/j.ccell.2015.09.018
2. Myron G. Best, Nik Sol, Sjors G.J.G. In ‘t Veld, Adrienne Vancura, Mirte Muller, Anna-Larissa N. Niemeijer et al. Swarm Intelligence-Enhanced Detection of Non-Small-Cell Lung Cancer Using Tumor-Educated Platelets. Cancer Cell. 2017 Aug 14; 32(2): 238–252.e9. doi: 10.1016/j.ccell.2017.07.004
3. Xue, L., Xie, L., Song, X., Song, X., 2018a. Expression and significance of ACIN1 mRNA in platelets of lung cancer. Zhongguo Fei Ai Za Zhi 21 (9), 677–681.
4. Xing, S., Zeng, T., Xue, N., He, Y., Lai, Y.Z., Li, H.L., Huang, Q., Chen, S.L., Liu, W.L., 2019. Development and validation of tumor-educated blood platelets integrin alpha 2b (ITGA2B) RNA for diagnosis and prognosis of non-small-cell lung cancer through RNA-seq. Int. J. Biol. Sci. 15 (9), 1977–1992
